# Supplementary material for: HMGB1-Mediated Cell Death—A Crucial Element in Post-Hepatectomy Liver Failure
Source: Int J Mol Sci. 2024 Jun 28;25(13):7150. doi: 10.3390/ijms25137150 (PMC11241647; doi:10.3390/ijms25137150)
Supplement: Supplementary file 1 [file ijms-25-07150-s001.zip]

Archive with 1 entries (1 files):
- ijms-3055329-supplementary.pdf
